# Supplementary material for: Gold Nanoparticles Modification with Liquid Crystalline Polybenzylic Dendrons via 1,3-Dipolar Cycloaddition
Source: Nanomaterials (Basel). 2022 Nov 16;12(22):4026. doi: 10.3390/nano12224026 (PMC9699240; doi:10.3390/nano12224026)
Supplement: Supplementary file 1 [file nanomaterials-12-04026-s001.zip]

Archive with 1 entries (1 files):
- nanomaterials-2029637-supplementary.pdf
